# Supplementary material for: Epigenetic alteration of smooth muscle cells regulates endothelin-dependent blood pressure and hypertensive arterial remodeling
Source: J Clin Invest. 2025 Mar 27;135(11):e186146. doi: 10.1172/JCI186146 (PMC12126237; doi:10.1172/JCI186146)
Supplement: Supplemental table 1 [file jci-135-186146-s109.xlsx]

## Sheet: OpenGWAS
ID	Trait	Position	P	SE	N	Beta	CHR	EA	NEA	EAF
ebi-a-GCST90012110	Sex hormone-binding globulin levels adjusted for BMI	7740170	6.09958e-91	0.00147712	368929	0.0298058	17	C	T	0.083294
ebi-a-GCST90012111	Sex hormone-binding globulin levels	7740170	5.50047e-79	0.00166012	370125	0.0315123	17	C	T	0.083308
ebi-a-GCST90014011	Sex hormone binding globulin levels (UKB data field 30830)	7740170	1.70373e-78	0.0037192	354620	0.0697604	17	C	T
ukb-d-30830_irnt	SHBG	7740170	1.79473e-64	0.0041371	312215	0.070157	17	C	T	0.083861
ebi-a-GCST90012106	Sex hormone-binding globulin levels adjusted for BMI	7740170	6.29941e-54	0.00219134	188908	0.0334914	17	C	T	0.083863
ukb-d-30830_raw	SHBG	7740170	3.16811e-48	0.1159	312215	1.6914	17	C	T	0.083861
ieu-b-4870	Sex hormone binding globulin (SHBG)	7740170	1.20005e-45	0.00536018		0.0760251	17	C	T	0.08355
ebi-a-GCST90012107	Sex hormone-binding globulin levels	7740170	1.69981e-45	0.00254022	189473	0.0358003	17	C	T	0.083871
eqtl-a-ENSG00000161955	ENSG00000161955	7740170	3.20848e-44	0.0238896	20830	-0.333222	17	C	T	0.0655168
ebi-a-GCST90012108	Sex hormone-binding globulin levels adjusted for BMI	7740170	1.59993e-41	0.00204408	180094	0.0266378	17	C	T	0.082674
ebi-a-GCST90012109	Sex hormone-binding globulin levels	7740170	7.00003e-38	0.00219479	180726	0.0274519	17	C	T	0.082695
ieu-b-33	eosinophil cell count	7740170	1.10002e-35	0.003653	474231	-0.045577	17	C	T	0.082966
ebi-a-GCST90002298	Eosinophil counts	7740170	1.10002e-35	0.003653	474237	-0.045577	17	C	T	0.082966
ebi-a-GCST90028992	White blood cell count (eosinophil)	7740170	1.20005e-35	0.00364389	513859	-0.0443579	17	C	T	0.083276
eqtl-a-ENSG00000233223	ENSG00000233223	7740170	1.29897e-33	0.0239303	4338	0.28915	17	C	T	0.0655168
ebi-a-GCST90013985	Eosinophill count (UKB data field 30150)	7740170	2.29774e-33	0.00381227	395949	-0.0458846	17	C	T
ieu-b-4871	Sex hormone binding globulin (SHBG)	7740170	3.10027e-32	0.00577397		0.0682428	17	C	T	0.082054
ebi-a-GCST90002381	Eosinophil counts	7740170	1.20005e-31	0.00389581	408112	-0.0455927	17	C	T	0.083099
eqtl-a-ENSG00000167874	ENSG00000167874	7740170	2.95461e-26	0.0239585	28672	-0.25398	17	C	T	0.0655168
ebi-a-GCST90029000	Platelet distribution width	7740170	7.70016e-23	0.00351529	572201	-0.032308	17	C	T	0.083236
ebi-a-GCST90018953	Eosinophil counts	7740170	1.48286e-21	0.0032	349856	-0.0306	17	C	T	0.0838371
ebi-a-GCST90002382	Eosinophil percentage of white cells	7740170	4.10015e-21	0.00390871	408112	-0.0368556	17	C	T	0.083106
ebi-a-GCST90002363	Red blood cell count	7740170	4.75007e-20	0.003424	545203	-0.031417	17	C	T	0.0825
ebi-a-GCST90002310	Hemoglobin concentration	7740170	7.10068e-20	0.003414	563946	-0.031178	17	C	T	0.082534
ebi-a-GCST90012113	Total testosterone levels	7740170	1.39991e-19	0.00552738	194453	0.0485823	17	C	T	0.082701
eqtl-a-ENSG00000183011	ENSG00000183011	7740170	1.63117e-19	0.0239845	23383	0.216719	17	C	T	0.0655168
ieu-b-4865	Total Testosterone	7740170	7.19946e-19	0.00568974		0.0504774	17	C	T	0.082069
ukb-d-30210_irnt	Eosinophill percentage	7740170	7.46277e-18	0.00434241	349861	-0.0373795	17	C	T	0.0838359
ieu-b-38	systolic blood pressure	7740170	9.88325e-18	0.0576	682331	-0.494	17	C	T	0.0814
ebi-a-GCST90002401	Platelet distribution width	7740170	3.59998e-17	0.00394631	408112	-0.033244	17	C	T	0.083042
ebi-a-GCST90029003	White blood cell count	7740170	6.4998e-17	0.0036075	503190	-0.0297567	17	C	T	0.083219
ebi-a-GCST90002394	Monocyte percentage of white cells	7740170	4.30031e-16	0.00388702	408112	0.0315994	17	C	T	0.083119
ebi-a-GCST90029002	Red blood cell count	7740170	1.20005e-15	0.00353208	526540	-0.0291777	17	C	T	0.083244
ebi-a-GCST90002384	Hemoglobin	7740170	1.69981e-15	0.00390789	408112	-0.0311138	17	C	T	0.083081
eqtl-a-ENSG00000170037	ENSG00000170037	7740170	3.82913e-15	0.0240013	13099	0.188662	17	C	T	0.0655168
ieu-b-30	white blood cell count	7740170	4.66015e-15	0.003402	562237	-0.026675	17	C	T	0.082543
ebi-a-GCST90002374	White blood cell count	7740170	4.66015e-15	0.003402	562243	-0.026675	17	C	T	0.082543
ebi-a-GCST90002403	Red blood cell count	7740170	5.30029e-15	0.00384593	408112	-0.0300738	17	C	T	0.083101
ebi-a-GCST90013978	Haemoglobin concentration (UKB data field 30020)	7740170	5.52332e-15	0.0031077	396624	-0.0242847	17	C	T
ebi-a-GCST90002304	Hematocrit	7740170	1.08993e-14	0.003413	562259	-0.026394	17	C	T	0.082529
ebi-a-GCST90013976	White blood cell leukocyte count (UKB data field 30000)	7740170	1.1197e-14	0.00389793	396621	-0.030111	17	C	T
ebi-a-GCST90029011	Systolic blood pressure	7740170	1.39991e-14	0.00374742	469767	-0.0282923	17	C	T	0.08332
ukb-d-30190_irnt	Monocyte percentage	7740170	4.67951e-14	0.0042169	349861	0.0317991	17	C	T	0.0838359
ebi-a-GCST90002407	White blood cell count	7740170	1.39991e-13	0.0038899	408112	-0.0287851	17	C	T	0.0831
ebi-a-GCST90013977	Red blood cell erythrocyte count (UKB data field 30010)	7740170	8.5842e-13	0.00326214	396625	-0.0233291	17	C	T
ukb-d-30110_irnt	Platelet distribution width	7740170	1.34772e-12	0.00431288	350470	-0.0305765	17	C	T	0.0838273
ebi-a-GCST90013984	Neutrophill count (UKB data field 30140)	7740170	1.50003e-12	0.00392044	395949	-0.0277351	17	C	T
eqtl-a-ENSG00000132510	ENSG00000132510	7740170	1.69668e-12	0.0240114	23383	-0.169458	17	C	T	0.0655168
ebi-a-GCST90018957	Hemoglobin	7740170	2.12324e-12	0.0035	350474	-0.0243	17	C	T	0.0838264
ukb-d-30020_irnt	Haemoglobin concentration	7740170	2.12716e-12	0.00345383	350474	-0.0242671	17	C	T	0.0838264
ebi-a-GCST90018978	White blood cell count	7740170	2.55682e-12	0.0043	350470	-0.0304	17	C	T	0.0838273
ukb-d-30000_irnt	White blood cell (leukocyte) count	7740170	2.56094e-12	0.00434445	350470	-0.0304118	17	C	T	0.0838273
ebi-a-GCST90002383	Hematocrit	7740170	3.29989e-12	0.00391057	408112	-0.0272309	17	C	T	0.083084
ukb-d-30850_raw	Testosterone	7740170	3.80978e-12	0.012355	312102	0.085794	17	C	T	0.083795
ebi-a-GCST90012102	Bioavailable testosterone levels	7740170	5.10035e-12	0.00460726	188507	-0.0317611	17	C	T	0.083923
ebi-a-GCST90018968	Neutrophil count	7740170	8.05564e-12	0.0043	349856	-0.0297	17	C	T	0.0838371
ukb-d-30140_irnt	Neutrophill count	7740170	8.06863e-12	0.00433806	349856	-0.0296617	17	C	T	0.0838371
ieu-b-34	neutrophil cell count	7740170	1.27997e-11	0.003545	519282	-0.024019	17	C	T	0.082727
ebi-a-GCST90002351	Neutrophil count	7740170	1.27997e-11	0.003545	519288	-0.024019	17	C	T	0.082727
ebi-a-GCST90018970	Pulse pressure	7740170	1.57616e-11	0.0039	360863	-0.0263	17	C	T	0.0838499
ebi-a-GCST90018971	Red blood cell count	7740170	2.60615e-11	0.0037	350475	-0.0248	17	C	T	0.0838261
ukb-d-30010_irnt	Red blood cell (erythrocyte) count	7740170	2.61036e-11	0.0037208	350475	-0.0248075	17	C	T	0.0838261
eqtl-a-ENSG00000161956	ENSG00000161956	7740170	4.79402e-11	0.024017	28672	0.157967	17	C	T	0.0655168
eqtl-a-ENSG00000129255	ENSG00000129255	7740170	5.98136e-11	0.0240173	28418	0.157177	17	C	T	0.0655168
ebi-a-GCST90002398	Neutrophil count	7740170	1.2e-10	0.00393177	408112	-0.0253336	17	C	T	0.083112
eqtl-a-ENSG00000170175	ENSG00000170175	7740170	1.90261e-10	0.0240192	28672	0.152981	17	C	T	0.0655168
ieu-b-4869	Bioavailable Testosterone	7740170	2.1e-10	0.0060035		-0.0381326	17	C	T	0.083792
ebi-a-GCST90018988	Medication use (agents acting on the renin-angiotensin system)	7740170	5.25896e-10	0.0112	237530	-0.0693	17	C	T	0.0803209
ebi-a-GCST90012114	Total testosterone levels	7740170	1.2e-09	0.00234936	425097	0.0143359	17	C	T	0.083465
ebi-a-GCST90014013	Testosterone levels (UKB data field 30850)	7740170	1.30828e-09	0.00265048	353805	0.0160788	17	C	T
ebi-a-GCST90018960	Hematocrit	7740170	1.90999e-09	0.0036	350475	-0.0213	17	C	T	0.0838261
ukb-d-30030_irnt	Haematocrit percentage	7740170	1.9117e-09	0.0035502	350475	-0.02132	17	C	T	0.0838261
ebi-a-GCST004606	Eosinophil counts	7740170	2.03901e-09	0.00655111	172275	-0.0392715	17	C	T	0.0836
ebi-a-GCST90014018	Systolic blood pressure automated reading (UKB data field 4080)	7740170	3.8531e-09	0.00374383	385798	-0.0220526	17	C	T
ebi-a-GCST004624	Sum eosinophil basophil counts	7740170	7.85995e-09	0.00655645	171771	-0.0378401	17	C	T	0.0836
ebi-a-GCST004609	Monocyte percentage of white cells	7740170	1.012e-08	0.0065427	170494	0.037481	17	C	T	0.0836
ebi-a-GCST004608	Granulocyte percentage of myeloid white cells	7740170	1.46501e-08	0.00655889	169545	-0.03716	17	C	T	0.0836
ebi-a-GCST004615	Hemoglobin concentration	7740170	1.555e-08	0.00651747	172925	-0.0368589	17	C	T	0.0836
ukb-d-30850_irnt	Testosterone	7740170	2.01711e-08	0.002788	312102	0.015643	17	C	T	0.083795
eqtl-a-ENSG00000239697	ENSG00000239697	7740170	3.25747e-08	0.0240277	28672	-0.132797	17	C	T	0.0655168
ukb-b-20175	Systolic blood pressure, automated reading	7740170	3.89996e-08	0.0038073	436419	-0.0209255	17	C	T	0.083011
ukb-d-30860_irnt	Total protein	7740170	1.199e-07	0.0045866	314921	-0.02428	17	C	T	0.083871
ebi-a-GCST90018976	Serum total protein level	7740170	1.199e-07	0.0046	314921	-0.0243	17	C	T	0.083871
ebi-a-GCST004601	Red blood cell count	7740170	1.649e-07	0.00653721	172952	-0.0342228	17	C	T	0.0836
ukb-d-30860_raw	Total protein	7740170	1.77288e-07	0.018501	314921	-0.096607	17	C	T	0.083871
ebi-a-GCST004613	Sum neutrophil eosinophil counts	7740170	3.98199e-07	0.00658108	170384	-0.0333649	17	C	T	0.0836
ebi-a-GCST90002412	Low density lipoprotein cholesterol levels	7740170	5.19996e-07	0.00350822	431167	-0.017613	17	C	T	0.083164
ieu-b-32	lymphocyte cell count	7740170	5.39995e-07	0.003491	524917	-0.017509	17	C	T	0.082818
ebi-a-GCST90002316	Lymphocyte count	7740170	5.39995e-07	0.003491	524923	-0.017509	17	C	T	0.082818
ebi-a-GCST004614	Granulocyte count	7740170	6.18301e-07	0.00659022	169822	-0.032855	17	C	T	0.0836
ebi-a-GCST90028994	White blood cell count (lymphocyte)	7740170	6.90001e-07	0.00361099	509277	-0.0182905	17	C	T	0.083251
ebi-a-GCST90013982	Lymphocyte count (UKB data field 30120)	7740170	7.07799e-07	0.00386783	395949	-0.0191814	17	C	T
ebi-a-GCST004604	Hematocrit	7740170	9.52007e-07	0.00648841	173039	-0.0318017	17	C	T	0.0836
ebi-a-GCST90012104	Bioavailable testosterone levels	7740170	9.90011e-07	0.00365348	382988	-0.0174486	17	C	T	0.08341
ebi-a-GCST90018989	Medication use (HMG CoA reductase inhibitors)	7740170	1.16799e-06	0.0104	290385	-0.0505	17	C	T	0.0801189
ebi-a-GCST004610	White blood cell count	7740170	1.262e-06	0.00658133	172435	-0.0318907	17	C	T	0.0836
eqtl-a-ENSG00000170049	ENSG00000170049	7740170	1.7775e-06	0.0240343	28672	0.114822	17	C	T	0.0655168
ebi-a-GCST90002334	Mean corpuscular volume	7740170	1.97002e-06	0.003359	544127	0.015986	17	C	T	0.082485
ebi-a-GCST90029019	Cardiovascular disease	7740170	2.30001e-06	0.00167161	477807	-0.00790977	17	C	T	0.083219
ebi-a-GCST90018972	Systolic blood pressure	7740170	2.56702e-06	0.0041	340159	-0.0193	17	C	T	0.0838887
ebi-a-GCST004626	Myeloid white cell count	7740170	3.29898e-06	0.00660661	169219	-0.0307291	17	C	T	0.0837
prot-a-3055	Tumor necrosis factor ligand superfamily member 12	7740170	4.0738e-06	0.0464	3301	-0.214	17	C	T	0.08307
ebi-a-GCST90014023	Type 1 diabetes	7740170	4.17004e-06	0.029384	520580	-0.135245	17	C	T	0.077
ebi-a-GCST90018985	Medication use (diuretics)	7740170	5.59397e-06	0.0146	229086	-0.0661	17	C	T	0.0803852
ebi-a-GCST90002388	Lymphocyte count	7740170	5.99998e-06	0.00388478	408112	-0.0175794	17	C	T	0.083117
ebi-a-GCST004629	Neutrophil count	7740170	6.14299e-06	0.00657581	170702	-0.029732	17	C	T	0.0836
ebi-a-GCST90038604	Hypertension	7740170	6.19998e-06	0.00155692	484598	-0.00709732	17	C	T	0.07967
ebi-a-GCST004600	Eosinophil percentage of white cells	7740170	6.76706e-06	0.00654359	172378	-0.0294519	17	C	T	0.0836
ebi-a-GCST004620	Sum basophil neutrophil counts	7740170	8.03008e-06	0.0065858	170143	-0.0294015	17	C	T	0.0836
ukb-a-450	Medication for cholesterol blood pressure diabetes or take exogenous hormones: Blood pressure medication	7740170	9.85803e-06	0.00230002	180203	-0.010167	17	C	T	0.0837932
ubm-b-1405	wg_rh_intensity-contrast_caudalmiddlefrontal	7740170	1.28351e-05	0.014404		-0.062851	17	C	T	0.085462
ebi-a-GCST90013966	High blood pressure (UKB data field 6150) (SPA correction)	7740170	1.40414e-05	0.00953896	407746	-0.0414297	17	C	T
ebi-a-GCST90013916	High blood pressure (UKB data field 6150) (Firth correction)	7740170	1.41221e-05	0.00959936	407746	-0.0415911	17	C	T
ebi-a-GCST90029021	High cholesterol	7740170	1.89998e-05	0.0012114	464736	-0.00526139	17	C	T	0.083219
ubm-a-1110	NET25 0164	7740170	2.04174e-05	0.0286	7916	0.122	17	C	T	0.084149
ubm-b-1420	wg_rh_intensity-contrast_parsorbitalis	7740170	2.1208e-05	0.014404		-0.061251	17	C	T	0.085462
ubm-b-1421	wg_rh_intensity-contrast_parstriangularis	7740170	2.54039e-05	0.014404		-0.060666	17	C	T	0.085462
ebi-a-GCST90092861	Free cholesterol to total lipids ratio in large LDL	7740170	2.99999e-05	0.00723665	115082	0.0301998	17	C	T	0.082434
ebi-a-GCST90000025	Appendicular lean mass	7740170	3.04103e-05	0.0035	450243	0.0144	17	C	T	0.0832
ukb-b-10912	Non-cancer illness code, self-reported: high cholesterol	7740170	3.09999e-05	0.00124369	462933	-0.0051775	17	C	T	0.08298
ebi-a-GCST90029008	Height	7740170	3.09999e-05	0.00287338	673878	0.0116871	17	C	T	0.083225
ukb-b-3258	Number of attempts	7740170	3.29997e-05	0.00269135	152605	-0.0111818	17	C	T	0.082716
ebi-a-GCST90018987	Medication use (calcium channel blockers)	7740170	3.31299e-05	0.0148	204378	-0.0616	17	C	T	0.0808558
ebi-a-GCST90104006	Familial combined hyperlipidemia defined by Consensus criteria	7740170	3.63949e-05	0.0143293	349222	-0.0588205	17	C	T	0.083328
ebi-a-GCST90013996	Aspartate aminotransferase levels (UKB data field 30650)	7740170	3.71415e-05	0.00377903	388490	-0.0155869	17	C	T
ebi-a-GCST90092836	Free cholesterol to total lipids ratio in IDL	7740170	3.89996e-05	0.00756457	115082	0.0311202	17	C	T	0.082434
ebi-a-GCST90038690	High cholesterol	7740170	3.89996e-05	0.00120895	484598	-0.00496354	17	C	T	0.07967
ebi-a-GCST90093039	Triglycerides to total lipids ratio in very small VLDL	7740170	4.09996e-05	0.00720893	115082	-0.0295676	17	C	T	0.082434
ebi-a-GCST90013969	Cholesterol lowering medication use (UKB data field 6177_1) (SPA correction)	7740170	4.59738e-05	0.0147878	407746	-0.0602635	17	C	T
ebi-a-GCST90013932	High cholesterol (SPA correction)	7740170	4.59896e-05	0.0127902	407746	-0.0521216	17	C	T
ebi-a-GCST90013919	Cholesterol lowering medication use (UKB data field 6177_1) (Firth correction)	7740170	4.64024e-05	0.014933	407746	-0.0606203	17	C	T
ebi-a-GCST90013882	High cholesterol (Firth correction)	7740170	4.65908e-05	0.0129703	407746	-0.0525686	17	C	T
ubm-b-421	BA-exvivo_lh_volume_MT	7740170	4.75554e-05	0.014404		-0.058594	17	C	T	0.085462
ukb-b-18009	Medication for cholesterol, blood pressure, diabetes, or take exogenous hormones: Blood pressure medication	7740170	5.19996e-05	0.00194436	249710	-0.00786494	17	C	T	0.083738
ukb-b-9207	Treatment/medication code: amlodipine	7740170	5.49997e-05	0.000749319	462933	-0.00302337	17	C	T	0.08298
ukb-b-14057	Non-cancer illness code, self-reported: hypertension	7740170	5.49997e-05	0.0016469	462933	-0.00664415	17	C	T	0.08298
ebi-a-GCST90014015	Urate levels (UKB data field 30880)	7740170	5.51785e-05	0.00324024	389404	-0.0130664	17	C	T
ubm-b-1370	wg_lh_intensity-contrast_caudalmiddlefrontal	7740170	6.0562e-05	0.014404		-0.057778	17	C	T	0.085462
ubm-b-115	IDP_T1_FAST_ROIs_R_heschl_gyrus	7740170	6.08555e-05	0.014139		-0.056696	17	C	T	0.085462
ukb-d-20547_3	Activities undertaken to treat depression: Other therapeutic activities such as mindfulness, yoga or art classes	7740170	6.23275e-05	0.00198921	117763	0.00796474	17	C	T	0.0843986
ubm-b-1428	wg_rh_intensity-contrast_rostralmiddlefrontal	7740170	6.43428e-05	0.014404		-0.057571	17	C	T	0.085462
ubm-b-2624	rfMRI connectivity (ICA100 edge 196)	7740170	7.80728e-05	0.014505		0.057305	17	C	T	0.085462
ubm-b-1999	IDP_dMRI_TBSS_OD_Anterior_corona_radiata_R	7740170	7.83069e-05	0.014573		0.057566	17	C	T	0.085462
ubm-b-1378	wg_lh_intensity-contrast_lateralorbitofrontal	7740170	8.0094e-05	0.014404		-0.05682	17	C	T	0.085462
met-d-IDL_FC_pct	Free cholesterol to total lipids ratio in IDL	7740170	8.40001e-05	0.00756435		0.029793	17	C	T	0.082428
ebi-a-GCST90002371	Red cell distribution width	7740170	9.2762e-05	0.0815776	8166	-0.319028	17	C	T	0.0105413
ebi-a-GCST90018959	Height	7740170	0.000109701	0.003	360388	0.0117	17	C	T	0.0838499
ubm-b-2000	IDP_dMRI_TBSS_OD_Anterior_corona_radiata_L	7740170	0.000114868	0.014574		0.056215	17	C	T	0.085462
ubm-b-1393	wg_lh_intensity-contrast_rostralmiddlefrontal	7740170	0.000118168	0.014405		-0.055463	17	C	T	0.085462
ebi-a-GCST90093015	Triglycerides to total lipids ratio in very large HDL	7740170	0.00012	0.00716051	115056	-0.0275272	17	C	T	0.08244
ubm-b-1403	wg_rh_intensity-contrast_bankssts	7740170	0.000128115	0.014405		-0.055177	17	C	T	0.085462
ubm-a-2742	DKTatlas lh superiortemporal area	7740170	0.000128825	0.0189	7916	-0.0723	17	C	T	0.084149
ubm-a-1267	NET100 0111	7740170	0.000128825	0.0288	7916	0.1104	17	C	T	0.084149
met-d-L_LDL_FC_pct	Free cholesterol to total lipids ratio in large LDL	7740170	0.000129999	0.00727319		0.0287685	17	C	T	0.082428
ukb-b-14177	Vascular/heart problems diagnosed by doctor: High blood pressure	7740170	0.000129999	0.00166945	461880	-0.00638278	17	C	T	0.083004
ebi-a-GCST90093029	Cholesterol to total lipids ratio in very small VLDL	7740170	0.000129999	0.00719536	115082	0.0274804	17	C	T	0.082434
ebi-a-GCST90038595	Cardiovascular disease	7740170	0.000129999	0.00168148	484598	-0.00660075	17	C	T	0.07967
ubm-b-1429	wg_rh_intensity-contrast_superiorfrontal	7740170	0.000136144	0.014405		-0.054962	17	C	T	0.085462
ukb-b-4282	Prospective memory result	7740170	0.000140001	0.00346063	152605	-0.0131692	17	C	T	0.082716
ebi-a-GCST90000027	Appendicular lean mass	7740170	0.000140001	0.00464389	244730	0.0186868	17	C	T	0.083923
ebi-a-GCST90018962	Lymphocyte count	7740170	0.0001438	0.0043	349856	-0.0165	17	C	T	0.0838371
ukb-d-30120_irnt	Lymphocyte count	7740170	0.00014387	0.00433467	349856	-0.0164781	17	C	T	0.0838371
ebi-a-GCST90000529	Type 1 diabetes	7740170	0.000149506	0.0443242	17685	-0.168072	17	C	T
ebi-a-GCST90093031	Cholesteryl esters to total lipids ratio in very small VLDL	7740170	0.00016	0.00714814	115082	0.0270219	17	C	T	0.082434
ebi-a-GCST004617	Eosinophil percentage of granulocytes	7740170	0.000164399	0.00657202	170536	-0.0247646	17	C	T	0.0836
eqtl-a-ENSG00000182224	ENSG00000182224	7740170	0.000186819	0.0240418	28672	0.08983	17	C	T	0.0655168
ebi-a-GCST90092842	Triglycerides to total lipids ratio in IDL	7740170	0.000189998	0.00731285	115082	-0.0273244	17	C	T	0.082434
prot-a-3109	Thiosulfate sulfurtransferase	7740170	0.000194984	0.0465	3301	-0.1733	17	C	T	0.08307
ubm-b-167	aseg_global_volume_BrainSegNotVentSurf	7740170	0.000205542	0.014405		-0.053478	17	C	T	0.085462
ukb-b-11535	Mineral and other dietary supplements: Glucosamine	7740170	0.00021	0.0015039	461384	0.0055796	17	C	T	0.082999
ubm-b-1994	IDP_dMRI_TBSS_OD_Anterior_limb_of_internal_capsule_L	7740170	0.000214437	0.014574		0.05395	17	C	T	0.085462
ebi-a-GCST90038599	Diabetes or endocrine disease	7740170	0.000219999	0.00114732	484598	-0.00425196	17	C	T	0.07967
ebi-a-GCST90002328	Mean corpuscular hemoglobin concentration	7740170	0.000224001	0.003684	491553	-0.0136	17	C	T	0.082775
ubm-b-1413	wg_rh_intensity-contrast_lateralorbitofrontal	7740170	0.000225944	0.014405		-0.053132	17	C	T	0.085462
ubm-b-1419	wg_rh_intensity-contrast_parsopercularis	7740170	0.000228718	0.014405		-0.053087	17	C	T	0.085462
met-d-XS_VLDL_TG_pct	Triglycerides to total lipids ratio in very small VLDL	7740170	0.000239999	0.0072477		-0.0277825	17	C	T	0.082428
ukb-b-11740	Medication for cholesterol, blood pressure or diabetes: Cholesterol lowering medication	7740170	0.000259998	0.00239559	209638	-0.00874644	17	C	T	0.082018
ieu-b-111	triglycerides	7740170	0.000259998	0.00364988		-0.0133221	17	C	T	0.082938
eqtl-a-ENSG00000161944	ENSG00000161944	7740170	0.00026864	0.0240424	28672	0.0876082	17	C	T	0.0655168
ebi-a-GCST90013992	Alanine aminotransferase levels (UKB data field 30620)	7740170	0.000284184	0.00372747	389733	-0.0135281	17	C	T
ukb-b-3357	Birth weight of first child	7740170	0.000290001	0.00692406	200272	0.0251017	17	C	T	0.083718
ukb-a-389	Standing height	7740170	0.000296531	0.00314837	336474	0.0113919	17	C	T	0.0837932
ukb-d-30880_raw	Urate	7740170	0.000343598	0.29946	343836	-1.0721	17	C	T	0.083857
ebi-a-GCST90018977	Serum uric acid levels	7740170	0.000344302	0.0037	343836	-0.0133	17	C	T	0.083857
ubm-b-3021	rfMRI connectivity (ICA100 edge 593)	7740170	0.000344429	0.014505		-0.051927	17	C	T	0.085462
ukb-d-30880_irnt	Urate	7740170	0.000344509	0.0037112	343836	-0.013284	17	C	T	0.083857
ebi-a-GCST90029036	Menarche (age at onset)	7740170	0.000389996	0.00802482	279470	-0.0291472	17	C	T	0.083958
ebi-a-GCST90014014	Triglyceride levels (UKB data field 30870)	7740170	0.000401079	0.00373154	389562	-0.0132073	17	C	T
ukb-a-360	Systolic blood pressure automated reading	7740170	0.000404008	0.00448612	317754	-0.0158696	17	C	T	0.0837932
ebi-a-GCST90092829	Triglyceride levels in HDL	7740170	0.000409996	0.00745372	115082	-0.0263275	17	C	T	0.082434
ebi-a-GCST90013405	Liver enzyme levels (alanine transaminase)	7740170	0.000409996	0.000712569	437267	-0.00246931	17	C	T	0.083189
ebi-a-GCST90002391	Mean corpuscular hemoglobin concentration	7740170	0.000420001	0.00401515	408112	-0.0141691	17	C	T	0.083069
ubm-b-1566	IDP_dMRI_TBSS_MO_Fornix_cres+Stria_terminalis_L	7740170	0.00042228	0.014573		-0.051387	17	C	T	0.085462
ieu-b-39	diastolic blood pressure	7740170	0.000445605	0.0331	693264	-0.1161	17	C	T	0.0817
ebi-a-GCST90092902	Triglyceride levels in medium HDL	7740170	0.000460002	0.00747764	115082	-0.0261894	17	C	T	0.082434
ubm-b-1672	IDP_dMRI_TBSS_L1_Anterior_corona_radiata_R	7740170	0.000460363	0.014573		-0.051052	17	C	T	0.085462
ukb-b-10787	Standing height	7740170	0.000470002	0.00240004	461950	0.00839093	17	C	T	0.082985
ukb-d-30620_raw	Alanine aminotransferase	7740170	0.00047227	0.059335	344136	-0.20744	17	C	T	0.083852
ieu-b-5114	Common schizophrenia alleles are enriched in mutation-intolerant genes and in regions under strong background selection, CLOZUK+PGC2	7740170	0.000479999	0.0193184	11260	0.0674548	17	C	T	0.0716
ebi-a-GCST90092954	Triglyceride levels in small HDL	7740170	0.000479999	0.00736122	115082	-0.0256848	17	C	T	0.082434
finn-b-M13_ACHILLESTEND	Achilles tendinitis	7740170	0.000492697	0.0817		-0.2848	17	C	T	0.05134
ukb-a-61	Non-cancer illness code self-reported: hypertension	7740170	0.00049792	0.00194396	337159	-0.0067687	17	C	T	0.0837932
ubm-a-854	IDP dMRI ProbtrackX ISOVF fma	7740170	0.000512861	0.0277	7916	-0.0964	17	C	T	0.084149
ubm-b-166	aseg_global_volume_BrainSegNotVent	7740170	0.000515347	0.014405		-0.050029	17	C	T	0.085462
ukb-b-4424	Sleep duration	7740170	0.000519996	0.00293427	460099	-0.0101775	17	C	T	0.08299
ubm-b-1980	IDP_dMRI_TBSS_OD_Body_of_corpus_callosum	7740170	0.000533826	0.014574		0.050479	17	C	T	0.085462
ieu-a-1011	Years of schooling	7740170	0.0005465	0.006	162028	0.022	17	C	T	0.08769
ubm-b-1381	wg_lh_intensity-contrast_middletemporal	7740170	0.000548151	0.014405		-0.04979	17	C	T	0.085462
met-d-XL_HDL_TG_pct	Triglycerides to total lipids ratio in very large HDL	7740170	0.000560003	0.00718907		-0.0262913	17	C	T	0.082433
ubm-a-989	NET25 0043	7740170	0.00057544	0.0288	7916	-0.0991	17	C	T	0.084149
ubm-b-3818	rfMRI connectivity (ICA100 edge 1390)	7740170	0.000577298	0.014506		0.049934	17	C	T	0.085462
ukb-b-11268	Treatment/medication code: simvastatin	7740170	0.000580003	0.00120065	462933	-0.00412959	17	C	T	0.08298
ubm-b-3301	rfMRI connectivity (ICA100 edge 873)	7740170	0.000582371	0.014506		-0.0499	17	C	T	0.085462
ubm-b-171	aseg_global_volume_SupraTentorialNotVent	7740170	0.000596486	0.014405		-0.049461	17	C	T	0.085462
ubm-a-2860	a2009s rh G&S cingul-Mid-Post area	7740170	0.00060256	0.022	7916	-0.0755	17	C	T	0.084149
ukb-b-11303	Father's age at death	7740170	0.000619998	0.00440269	341118	0.0150597	17	C	T	0.083102
ebi-a-GCST90028997	Mean sphered cell volume	7740170	0.000629999	0.00358509	535537	0.0123541	17	C	T	0.08322
ubm-b-1415	wg_rh_intensity-contrast_medialorbitofrontal	7740170	0.00064003	0.014405		-0.049185	17	C	T	0.085462
ubm-b-840	aparc-DKTatlas_lh_area_insula	7740170	0.000643724	0.014405		-0.049163	17	C	T	0.085462
ebi-a-GCST90092909	Free cholesterol to total lipids ratio in medium LDL	7740170	0.000659994	0.00726689	115082	0.0247543	17	C	T	0.082434
ubm-a-2744	DKTatlas lh transversetemporal area	7740170	0.000676083	0.0244	7916	-0.0829	17	C	T	0.084149
ubm-a-2779	a2009s lh G temp sup-G T transv area	7740170	0.000676083	0.0258	7916	-0.0877	17	C	T	0.084149
ebi-a-GCST90002392	Mean corpuscular volume	7740170	0.000690001	0.00377787	408112	0.0128255	17	C	T	0.083086
ubm-a-2820	a2009s lh S temporal transverse area	7740170	0.000691831	0.0261	7916	-0.0887	17	C	T	0.084149
ubm-b-6	IDP_T1_SIENAX_grey_unnormalised_volume	7740170	0.000711214	0.01414		-0.04787	17	C	T	0.085462
met-d-XS_VLDL_C_pct	Cholesterol to total lipids ratio in very small VLDL	7740170	0.000719996	0.00723049		0.0258143	17	C	T	0.082428
ebi-a-GCST90038684	Ulcerative colitis	7740170	0.000719996	0.000274866	484598	-0.000924919	17	C	T	0.07967
ubm-b-1394	wg_lh_intensity-contrast_superiorfrontal	7740170	0.000743019	0.014405		-0.048596	17	C	T	0.085462
ukb-b-13352	Vascular/heart problems diagnosed by doctor: None of the above	7740170	0.000749998	0.00171531	461880	0.00577974	17	C	T	0.083004
ebi-a-GCST90092967	Triglycerides to total lipids ratio in small LDL	7740170	0.000759994	0.00733894	115082	-0.0247146	17	C	T	0.082434
met-d-IDL_TG_pct	Triglycerides to total lipids ratio in IDL	7740170	0.000769999	0.00737048		-0.0255338	17	C	T	0.082428
ukb-b-18167	Illnesses of mother: High blood pressure	7740170	0.000779992	0.00182493	426391	-0.00613089	17	C	T	0.083114
ebi-a-GCST90092973	Free cholesterol to total lipids ratio in small VLDL	7740170	0.000779992	0.00724438	115082	0.0243397	17	C	T	0.082434
ukb-a-318	Birth weight of first child	7740170	0.000789569	0.00808946	145558	0.0271523	17	C	T	0.0837932
ubm-b-868	aparc-DKTatlas_rh_area_superiortemporal	7740170	0.00081358	0.014405		-0.048235	17	C	T	0.085462
met-d-XS_VLDL_CE_pct	Cholesteryl esters to total lipids ratio in very small VLDL	7740170	0.000860003	0.00719289		0.0254415	17	C	T	0.082428
ubm-b-3002	rfMRI connectivity (ICA100 edge 574)	7740170	0.000877809	0.014506		-0.048266	17	C	T	0.085462
ebi-a-GCST90092914	Triglyceride levels in medium LDL	7740170	0.00089	0.00743852	115082	-0.0247107	17	C	T	0.082434
ukb-a-108	Non-cancer illness code self-reported: high cholesterol	7740170	0.000910773	0.00145225	337159	-0.00481676	17	C	T	0.0837932
ubm-b-1399	wg_lh_intensity-contrast_temporalpole	7740170	0.000925337	0.014405		-0.047719	17	C	T	0.085462
ubm-a-2715	DKTatlas lh caudalanteriorcingulate area	7740170	0.000933254	0.0217	7916	-0.0718	17	C	T	0.084149
ubm-b-3294	rfMRI connectivity (ICA100 edge 866)	7740170	0.000953455	0.014506		-0.047931	17	C	T	0.085462
ubm-b-163	IDP_T1_FAST_ROIs_V_cerebellum_X	7740170	0.000975439	0.01414		-0.04663	17	C	T	0.085462
ubm-b-870	aparc-DKTatlas_rh_area_transversetemporal	7740170	0.000977913	0.014406		-0.0475	17	C	T	0.085462
ubm-b-558	aparc-a2009s_lh_volume_S-occipital-ant	7740170	0.000998389	0.014405		-0.047412	17	C	T	0.085462

## Sheet: GWASCatalog
DATE ADDED TO CATALOG	PUBMEDID	FIRST AUTHOR	DATE	JOURNAL	LINK	STUDY	DISEASE/TRAIT	INITIAL SAMPLE SIZE	REPLICATION SAMPLE SIZE	REGION	CHR_ID	CHR_POS	REPORTED GENE(S)	MAPPED_GENE	UPSTREAM_GENE_ID	DOWNSTREAM_GENE_ID	SNP_GENE_IDS	UPSTREAM_GENE_DISTANCE	DOWNSTREAM_GENE_DISTANCE	STRONGEST SNP-RISK ALLELE	SNPS	MERGED	SNP_ID_CURRENT	CONTEXT	INTERGENIC	RISK ALLELE FREQUENCY	P-VALUE	PVALUE_MLOG	P-VALUE (TEXT)	OR or BETA	95% CI (TEXT)	PLATFORM [SNPS PASSING QC]	CNV	MAPPED_TRAIT	MAPPED_TRAIT_URI	STUDY ACCESSION	GENOTYPING TECHNOLOGY
2019-03-07	30578418	Giri A	2018-12-21	Nat Genet	www.ncbi.nlm.nih.gov/pubmed/30578418	Trans-ethnic association study of blood pressure determinants in over 750,000 individuals.	Systolic blood pressure	365,998 European ancestry individuals, 63,490 African ancestry individuals, 22,802 Hispanic individuals, 4,792 Asian ancestry individuals, 2,695 Native American ancestry individuals	299,024 European ancestry individuals, 17,277 individuals	17p13.1	17	7836852	KDM6B	KDM6B			ENSG00000132510			rs62059712-C	rs62059712	0	62059712	non_coding_transcript_exon_variant	0	0.9237	2e-09	8.69897		0.3944	[0.27-0.52] mmHg increase	Affymetrix [NR] (imputed)	N	systolic blood pressure	http://www.ebi.ac.uk/efo/EFO_0006335	GCST007267	Genome-wide genotyping array
2020-01-08	30297969	Mahajan A	2018-10-08	Nat Genet	www.ncbi.nlm.nih.gov/pubmed/30297969	Fine-mapping type 2 diabetes loci to single-variant resolution using high-density imputation and islet-specific epigenome maps.	Type 2 diabetes (adjusted for BMI)	50,409 European ancestry cases, 523,897 European ancestry controls	NA	17p13.1	17	7836852	ATP1B2	KDM6B			ENSG00000132510			rs62059712-T	rs62059712	0	62059712	non_coding_transcript_exon_variant	0	0.9184	5e-06	5.30103		1.07	[1.04-1.10]	Affymetrix, Illumina [~ 27000000] (imputed)	N	type 2 diabetes mellitus	http://purl.obolibrary.org/obo/MONDO_0005148	GCST009380	Genome-wide genotyping array
2019-06-21	31015401	Wu Y	2019-04-23	Nat Commun	www.ncbi.nlm.nih.gov/pubmed/31015401	Genome-wide association study of medication-use and associated disease in the UK Biobank.	Medication use (agents acting on the renin-angiotensin system)	62,752 European ancestry cases, 174,778 European ancestry controls	NA	17p13.1	17	7836852	KDM6B	KDM6B			ENSG00000132510			rs62059712-C	rs62059712	0	62059712	non_coding_transcript_exon_variant	0	0.0803209	5e-10	9.30103		0.0693057	[0.047-0.091] unit decrease	Affymetrix [7288503] (imputed)	N	Agents acting on the renin-angiotensin system use measurement	http://www.ebi.ac.uk/efo/EFO_0009931	GCST007930	Genome-wide genotyping array
2024-05-16	38689001	Keaton JM	2024-04-30	Nat Genet	www.ncbi.nlm.nih.gov/pubmed/38689001	Genome-wide analysis in over 1 million individuals of European ancestry yields improved polygenic risk scores for blood pressure traits.	Pulse pressure	1,028,980 European ancestry individuals	62,047 African ancestry individuals, 21,843 African American individuals	17p13.1	17	7836852		KDM6B			ENSG00000132510			rs62059712-C	rs62059712	0	62059712	non_coding_transcript_exon_variant	0	NR	6e-33	32.2218	(EA)	0.3899	[0.33-0.45] unit decrease	NR [7568424] (imputed)	N	pulse pressure measurement	http://www.ebi.ac.uk/efo/EFO_0005763	GCST90310296	Genome-wide genotyping array
2024-05-16	38689001	Keaton JM	2024-04-30	Nat Genet	www.ncbi.nlm.nih.gov/pubmed/38689001	Genome-wide analysis in over 1 million individuals of European ancestry yields improved polygenic risk scores for blood pressure traits.	Systolic blood pressure	1,028,980 European ancestry individuals	40,204 African ancestry individuals, 21,843 African American individuals	17p13.1	17	7836852		KDM6B			ENSG00000132510			rs62059712-C	rs62059712	0	62059712	non_coding_transcript_exon_variant	0	NR	1e-24	24	(EA)	0.4664	[0.38-0.56] unit decrease	NR [7568459] (imputed)	N	systolic blood pressure	http://www.ebi.ac.uk/efo/EFO_0006335	GCST90310294	Genome-wide genotyping array
2022-08-24	35762941	Plotnikov D	2022-06-01	Invest Ophthalmol Vis Sci	www.ncbi.nlm.nih.gov/pubmed/35762941	High Blood Pressure and Intraocular Pressure: A Mendelian Randomization Study.	Pulse pressure	526,001 European ancestry individuals	NA	17p13.1	17	7836852		KDM6B			ENSG00000132510			rs62059712-T	rs62059712	0	62059712	non_coding_transcript_exon_variant	0	NR	5e-11	10.301		0.3171	[0.22-0.41] unit increase	NR [NR] (imputed)	N	pulse pressure measurement	http://www.ebi.ac.uk/efo/EFO_0005763	GCST90132905	Genome-wide genotyping array
2022-08-24	35762941	Plotnikov D	2022-06-01	Invest Ophthalmol Vis Sci	www.ncbi.nlm.nih.gov/pubmed/35762941	High Blood Pressure and Intraocular Pressure: A Mendelian Randomization Study.	Systolic blood pressure	526,001 European ancestry individuals	NA	17p13.1	17	7836852		KDM6B			ENSG00000132510			rs62059712-T	rs62059712	0	62059712	non_coding_transcript_exon_variant	0	NR	3e-11	10.5229		0.4608	[0.32-0.6] unit increase	NR [NR] (imputed)	N	systolic blood pressure	http://www.ebi.ac.uk/efo/EFO_0006335	GCST90132903	Genome-wide genotyping array
2021-12-14	34594039	Sakaue S	2021-09-30	Nat Genet	www.ncbi.nlm.nih.gov/pubmed/34594039	A cross-population atlas of genetic associations for 220 human phenotypes.	Medication use (agents acting on the renin-angiotensin system)	62,752 European ancestry cases, 174,778 European ancestry controls, 45,820 East Asian ancestry cases, 132,906 East Asian ancestry controls	NA	17p13.1	17	7836852		KDM6B			ENSG00000132510			rs62059712-C	rs62059712	0	62059712	non_coding_transcript_exon_variant	0	NR	5e-10	9.30103		0.0693	[0.047-0.091] unit decrease	Affymetrix, Illumina [15248280] (imputed)	N	Agents acting on the renin-angiotensin system use measurement	http://www.ebi.ac.uk/efo/EFO_0009931	GCST90018988	Genome-wide genotyping array
