# Supplementary material for: Epigenetic alteration of smooth muscle cells regulates endothelin-dependent blood pressure and hypertensive arterial remodeling
Source: J Clin Invest. 2025 Mar 27;135(11):e186146. doi: 10.1172/JCI186146 (PMC12126237; doi:10.1172/JCI186146)
Supplement: Supporting data values [file jci-135-186146-s111.xlsx]

## Sheet: Fig 1B
T-major	C-minor
1.1	1.7
2.625	3.75
1.09091	2.63636
1.375	1.8125

## Sheet: Fig 1C
G-major	C-minor
0.461538	0.307692
0.571429	0.428571
1.33333	1.77778
1	1

## Sheet: Fig 1D
WT	DHS1 deletion
1	0.800908
1.061	0.847712
0.942	0.861135

## Sheet: Fig 1G
SP1	IgG
0.194692	0.054908
0.195525	0.129088
0.185685	0.112183

## Sheet: Fig 1H
SFM	TGFB
1.28	2.14
1.10535	2.13539
1.13485	1.93321
0.629379	1.90726

## Sheet: Fig 1I
DHS1-T major							DHS1-C minor
2	siNTC	1	1	1	1.125		4	2	2	2	2.375
1	siSp1	0.75	0.75	1.16667	1.5		2	0.75	0.75	1.5	1

## Sheet: Fig 1J
untreated	TGFB
1.16129	1.90909
1.64516	2.04545
0.580645	2.04545

## Sheet: Fig 1K
siNTC	siSP1
1	0.529793
1	0.083
1	0.038

## Sheet: Fig 2B
Day	WT				FF				F/WT
1	194.067	173	185.267		196.5	174	175.875		143.714	162	140.273	117.6	196.063
2	174.389	147	161.615		198.933	204.526	197.833		172.833	194.316	168.154	167.7	178.615
3	168.786	149.667	139.842		181.333	183.385	166.267		156.5	156.118		146.083	162.286
4	144.786	138.684	141.722		214.588	220.533	173.7		143.583	161.105	156.273	140.667	147.933
5	155.824	159.526	148.563		217.75		173.235		148.059	171.15	151.417	125.211	166.8
6	191.063	186.5	194.8		214.929		179.789		157.947	158.636	167	201.8	181.211
7	133.067	163.421	185.579		226.125		214.667		179.263	174.6	136.3	120.842	205.55
8	120.813	216.667	188.8		202.333		201.75		156.786	176.474	168.947	133.167	190.125
9		207.5	206.737		210.333		194		160.467	182.294	163.188	153.2	176.368
10	137.438	147.692	213.889		210.941		196.056		168	169.125	178	140.778	200
12	124.333	173.222	177.063		149.357		179.063		187.444	172	166.529	135.941	200.842
13	141.2	141.875	173		119.833		197.35		171.222	202.6	174.615	159.667	190
14	164.167	158.625	184.737		139.7		200.579		187.368	201.056	206.556	174.417	196.059

## Sheet: Fig 2C
Day	WT				FF				F/WT
1	158.733	127.267	139.067		157.833	124.143	137		103.714	115.267	92.364	67.4	153.25
2	140.167	94.75	119.615		162.333	162.421	156.5		144	148.895	133.769	132.7	139.308
3	134.429	113.8	97.158		136.667	161.308	132		116.5	112.824	153.25	117.167	125.929
4	112.143	107.158	100.944		177.176	188.067	135.5		104.5	113.526	102.455	108.267	110.267
5	120.588	128.263	108.875		166.917		136.824		110.647	119.3	120.833	96.737	129.467
6	152.125	147.75	150.95		168.643		141.316		124.579	108.818	121.053	164.1	148
7	96.467	132.053	147.053		186		178.722		144.263	126.933	109	92.474	167
8	83.688	177.867	140.45		152.778		162.875		123.286	108.579	123.895	103.667	156
9	83.538	170.1	164.737		167.056		153.429		125.067	125.588	132.438	118.2	138
10	104.375	108	173.778		167.765		150.5		136.769	123.375	144.143	109.333	157.8
12	101.733	135.833	130.938		130.071		140.25		151.222	115.625	136.353	108.059	160.632
13	103.133	106.375	132.5		85.667		152.95		135.667	147	138.692	124.75	141.5
14	124.5	126.875	144.158		111.45		158.895		151.474	157	170	135.667	154.471

[truncated: 61 more sheets: Fig 2D, Fig 3A, Fig 3B, Fig 3C, Fig 3E, Fig 3F, Fig 3G, Fig 3H, Fig 3I, Fig 3J, Fig 3K, Fig 3M, Fig 3P, Fig 4A, Fig 4B, Fig 4C, Fig 4D, Figure 5A new, Figure 5B new, Figure 5C new …]
